# Supplementary material for: A molecular map of lung neuroendocrine neoplasms
Source: Gigascience. 2020 Oct 30;9(11):giaa112. doi: 10.1093/gigascience/giaa112 (PMC7596803; doi:10.1093/gigascience/giaa112)
Supplement: giaa112_Supplemental_Tables [file giaa112_supplemental_tables.zip]

Archive with 1 entries (1 files):
- Supplementary_tables.xlsx
