# Supplementary material for: A molecular map of lung neuroendocrine neoplasms
Source: Gigascience. 2020 Oct 30;9(11):giaa112. doi: 10.1093/gigascience/giaa112 (PMC7596803; doi:10.1093/gigascience/giaa112)
Supplement: giaa112_Supplemental_Tables [file giaa112_supplemental_tables.zip › Supplementary_tables.xlsx]

## Sheet: Table S1
Supplementary Table 1: Samples overview
Dictionary
Sample	Samples Ids
DNA_Sequencing	Categorical variable indicating which DNA sequencing was performed: WES, WGS, no (no DNA sequencing)
RNA_Sequencing	Categorical variable indicating if RNA sequencing was performed: yes, no
Methylation	Categorical variable indicating if methylation data are available: yes, no
Histopathology	Categorical variable indicating the tumor classification defined by histopathology : Atypical, Typical, LCNEC, Carcinoid
Age	Numerical value of the patient age at diagnosis
Sex	Categorical variable indicating the patient sex. Values: M for male and F for female, and NA
Smoking_status	Categorical variable indicating the smoking status of the patient. Values: Never, Current, Former, Passive, NA
Survival_censor	Categorical variable indicating the vital status of the patients. Values : alive, dead, NA
Survival_months	Numerical value of the time between diagnosis and the last vital status (survival_censor)
Tumor_content	Tumor_content
Sample	DNA_Sequencing	RNA_Sequencing	Methylation	Histopathology	Age	Sex	Smoking_status	Survival_censor	Survival_months	Tumor_content
LNEN002	WES	yes	yes	Atypical	49	M	Never	alive	287.7	>70%
LNEN003	WES	yes	yes	Atypical	17	M	Never	dead	100	>70%
LNEN004	WES	yes	yes	Atypical	18	M	Current	alive	163.2	>70%
LNEN005	WES	yes	yes	Atypical	80	M	Former	alive	144.6	>70%
LNEN006	WES	yes	yes	Atypical	58	F	Never	alive	166.3	>70%
LNEN007	WES	yes	yes	Atypical	66	M	Never	dead	50.7	>70%
LNEN008	no	yes	no	Atypical	64	M	Current	alive	204.3	>70%
LNEN009	WES	yes	yes	Atypical	49	M	NA	dead	5.3	>70%
LNEN010	WES	yes	yes	Atypical	58	M	Never	dead	84	>70%
LNEN011	WES	yes	yes	Atypical	52	F	NA	alive	236	>70%
LNEN012	no	yes	no	Atypical	70	F	NA	alive	111.7	>70%
LNEN013	WES	yes	yes	Atypical	58	F	Never	alive	117.8	>70%
LNEN014	WES	yes	yes	Atypical	58	F	Never	alive	90.5	>70%
LNEN015	WES	yes	yes	Atypical	76	F	Passive	alive	90	>70%
LNEN016	WES	yes	yes	Atypical	42	F	Never	alive	89.1	>70%
LNEN017	WES	yes	yes	Atypical	61	M	Former	dead	44.8	>70%
LNEN018	no	yes	no	Atypical	80	F	Never	alive	37.1	>70%
LNEN019	no	yes	no	Atypical	59	F	Never	dead	10.5	>70%
LNEN020	WES	yes	yes	Atypical	75	M	Current	dead	38.5	>70%
LNEN021	no	no	yes	Atypical	83	F	NA	dead	29.8	>70%
LNEN022	no	no	yes	Atypical	58	F	NA	dead	36.1	>70%
LNEN023	no	no	yes	Typical	43	M	Never	alive	25.2	>70%
LNEN024	no	no	yes	Typical	67	F	Former	alive	260.2	>70%
LNEN025	no	no	yes	Typical	26	F	Never	alive	135.3	>70%
LNEN026	no	no	yes	Atypical	50	M	NA	NA	NA	>70%
LNEN027	no	no	yes	Atypical	57	F	NA	alive	229	>70%
LNEN028	no	no	yes	Atypical	NA	NA	NA	NA	NA	>70%
LNEN029	no	no	yes	Typical	68	F	NA	alive	52.4	>70%
LNEN030	no	no	yes	Typical	38	M	NA	dead	236.4	>70%
LNEN031	no	no	yes	Atypical	51	F	NA	alive	298.8	>70%
LNEN032	no	no	yes	Typical	31	F	Former	alive	37	>70%
LNEN033	no	no	yes	Typical	59	M	Former	alive	52.9	>70%
LNEN034	no	no	yes	Typical	37	F	Never	alive	74.4	>70%
LNEN035	no	no	yes	Typical	69	M	Former	alive	55.3	>70%
LNEN036	no	no	yes	Typical	53	M	NA	NA	NA	>70%
LNEN037	no	no	yes	Typical	74	F	Former	alive	57.3	>70%
LNEN038	no	no	yes	Typical	52	F	Current	NA	NA	>70%
LNEN039	no	no	yes	Typical	63	F	NA	alive	141.9	>70%
LNEN040	no	no	yes	Typical	21	F	Never	alive	30.5	>70%
LNEN041	WGS	no	no	Carcinoid	20	F	Current	NA	NA	>70%
LNEN042	WGS	no	no	Carcinoid	34	F	Current	NA	NA	>70%
LNEN043	WGS	no	no	Carcinoid	23	F	Never	NA	NA	>70%
S00016	no	no	yes	Typical	71	F	Current	alive	28	>70%
S00089	no	no	yes	Typical	40	F	Former	alive	40	>70%
S00094	no	no	yes	Typical	63	M	Former	alive	38	>70%
S00128	no	no	yes	Typical	34	M	Former	alive	23	>70%
S00396	no	no	yes	LCNEC	60	M	Current	dead	53	NA
S00400	no	no	yes	LCNEC	63	M	Current	alive	160	NA
S00515	no	no	yes	Typical	28	F	NA	alive	158	>70%
S00516	no	no	yes	Typical	19	F	Never	alive	97	>70%
S00517	no	no	yes	LCNEC	71	M	Former	alive	102	NA
S00550	no	no	yes	LCNEC	51	M	Current	alive	90	0.35
S00567	no	no	yes	LCNEC	68	M	Current	dead	87	0.79
S00570	no	no	yes	LCNEC	52	M	Current	dead	8	0.36
S00587	no	no	yes	LCNEC	67	F	Current	alive	55	0.43
S00716_B	WES	yes	no	Atypical	71	M	Former	dead	89.4	>70%
S01093	no	no	yes	LCNEC	NA	M	NA	NA	NA	0.72
S01103	no	no	yes	Typical	47	M	Never	alive	111.2	>70%
S01407	no	no	yes	LCNEC	55	M	Current	NA	NA	0.65
S01496	no	no	yes	LCNEC	68	M	Current	dead	64	0.55
S01502	no	no	yes	Typical	71	F	Former	alive	100	>70%
S01521	no	no	yes	Typical	39	F	Former	alive	124	>70%
S01522	no	no	yes	Atypical	63	M	Current	dead	7	>70%
S01528	no	no	yes	Typical	69	M	Never	alive	1	>70%
S01529	no	no	yes	Typical	52	F	Former	alive	1	>70%
S01538	no	no	yes	Typical	25	M	Never	alive	26	>70%
S01539	no	no	yes	Typical	56	F	Never	alive	101	>70%
S01540	no	no	yes	Typical	43	F	Current	alive	83	>70%
S01541	no	no	yes	Typical	77	M	Never	alive	83	>70%
S01545	no	no	yes	Typical	69	F	Never	alive	24	>70%
S01574	no	no	yes	LCNEC	47	F	Former	dead	15	0.51
S01577	no	no	yes	Atypical	77	F	Never	alive	27	>70%
S01582	no	no	yes	Typical	16	M	Never	alive	21	>70%
S01707	no	no	yes	LCNEC	58	M	Former	NA	NA	0.63
S02229	no	no	yes	LCNEC	62	F	Current	dead	35.6	0.51
S02236	no	no	yes	LCNEC	NA	M	NA	NA	NA	0.69
S02260	no	no	yes	LCNEC	65	M	Current	dead	108	0.79
S02263	no	no	yes	LCNEC	52	M	Current	dead	11	0.44
S02265	no	no	yes	LCNEC	77	M	Former	dead	21	0.45
S02269	no	no	yes	LCNEC	66	M	Former	dead	10	0.72
S02327	no	no	yes	Typical	39	M	NA	NA	NA	>70%
S02330	no	no	yes	Typical	75	F	NA	NA	NA	>70%
S02332	no	no	yes	LCNEC	70	F	Current	dead	68	0.68
S02336	no	no	yes	LCNEC	66	M	NA	alive	178	0.63

## Sheet: Table S2
Supplementary Table 2: Summary table of STAR metrics
Dictionary
Sample_ID	samples identifiers
Total nb reads	total number of reads
Uniquely mapped	percentage of reads uniquely mapped
Mapped to multiple loci	percentage of reads mapped to multiple loci
Mapped to too many loci	percentage of reads mapped to multiple loci, the number of loci being higher than 10
Unmapped: mismatches	percentage of reads unmapped because the reads contained too many mismatches
Unmapped: too short	percentage of reads unmapped because the mapped reads proportion was too small
Unmapped: other	percentage of reads unmapped for other reasons
Sample_ID	Total nb reads	Uniquely mapped	Mapped to multiple loci	Mapped to too many loci	Unmapped: mismatches	Unmapped: too short	Unmapped: other
LNEN002	44552705	92.92	4.88	0.02	1.45	0.07	0.67
LNEN003	59268370	95.1	3.69	0.01	0.99	0.05	0.16
LNEN004	56451704	92.12	5.47	0.01	1.42	0.07	0.9
LNEN005	63964438	91.64	6.14	0.15	1.35	0.29	0.45
LNEN006	43412020	93.08	5.33	0.02	1.14	0.08	0.36
LNEN007	49519742	92.22	5.68	0.01	1.38	0.05	0.65
LNEN008	51704480	72.47	13.79	0.03	5.99	0.1	7.62
LNEN009	55928428	93.59	4.77	0.02	1.19	0.11	0.32
LNEN010	59630303	92.01	5.42	0.02	1.52	0.06	0.97
LNEN011	62562102	94.8	3.9	0.01	1.04	0.07	0.17
LNEN012	45968361	95.5	3.44	0.02	0.88	0.14	0.02
LNEN013	61767268	94.13	4.5	0.04	0.98	0.08	0.26
LNEN014	39889652	77.36	12.76	0.02	4.56	0.07	5.23
LNEN015	54315800	94.38	4.45	0.01	0.98	0.04	0.14
LNEN016	57112994	95.07	3.94	0.01	0.86	0.08	0.03
LNEN017	43492022	79.88	11.43	0.04	3.78	0.13	4.74
LNEN018	58646752	95.04	3.91	0.02	0.86	0.08	0.1
LNEN019	55208769	92.77	5.29	0.03	1.31	0.08	0.53
LNEN020	49779525	92.49	5.25	0.02	1.43	0.07	0.75
S00716_B	60564597	94.63	4.33	0.02	0.89	0.06	0.07

## Sheet: Table S3
Supplementary Table 3: Summary table of RseQC metrics
Dictionary
Sample_ID	samples identifiers
Total assigned tags	total number of assigned tags
CDS exons	percentage of tags assigned to CDS exons
5' UTR	percentage of tags assigned to 5' UTR
3' UTR	percentage of tags assigned to 3' UTR
Other intergenic	percentage of tags assigned to intergenic regions
Introns	percentage of tags assigned to introns
TSS/TES	percentage of tags assigned to TSS and TES (up to 10kb)
Sample_ID	Total assigned tags	CDS exons	5' UTR	3' UTR	Introns	Other intergenic	TSS/TES
LNEN002	74243125	58.9676	3.42231	25.1566	8.20684	2.86021	1.42723
LNEN003	113008424	63.2004	3.61515	25.6323	4.215	2.22081	1.14166
LNEN004	88976274	50.6468	2.33586	37.4789	5.23379	2.77699	1.57132
LNEN005	125162506	64.441	3.23655	23.5306	5.22956	2.28781	1.30439
LNEN006	76062553	52.8039	2.447	34.499	6.14772	2.81048	1.3293
LNEN007	75172979	57.1889	3.05905	30.0972	5.42289	2.84486	1.42775
LNEN008	49663997	46.3958	2.57341	28.2057	15.743	4.92052	2.27354
LNEN009	111187738	60.3047	3.15978	26.0012	6.64892	2.59415	1.32562
LNEN010	98802829	58.6942	3.22724	27.0769	6.59413	2.92983	1.52232
LNEN011	124327643	60.0909	3.58381	25.7793	6.68224	2.50835	1.39025
LNEN012	98371188	62.3358	3.36739	24.6244	6.26157	2.30836	1.12855
LNEN013	121117434	58.9896	3.42674	26.1727	6.21443	3.56638	1.69048
LNEN014	37241598	51.3304	2.23786	28.4709	11.2514	4.71051	2.09778
LNEN015	90991483	60.7629	3.28283	26.2034	5.93137	2.53933	1.31358
LNEN016	106852420	58.1635	3.00987	30.6428	4.55156	2.32181	1.34163
LNEN017	54633739	49.5488	2.60916	28.9871	12.2998	4.48511	2.16725
LNEN018	100206308	55.2862	2.82976	30.68	7.25952	2.58219	1.39844
LNEN019	103401088	55.2178	3.21708	29.1126	7.57506	3.32323	1.60764
LNEN020	88628273	60.951	3.22665	26.3751	5.65229	2.56468	1.26263
S00716_B	105284168	61.7036	3.57184	24.4906	6.29942	2.57824	1.39223

## Sheet: Table S4
Supplementary Table 4: Summary table of HTSeq metrics
Dictionary
Sample_ID	samples identifiers
Total count	total number of reads
Assigned	percentage of reads assigned to one gene
Ambiguous	percentage of reads assigned to multiple overlapping genes
Alignment not unique	percentage of reads assigned to multiple non-overlapping genes
No feature	percentage of reads assigned to none of the features
Sample_ID	Total count	Assigned	Ambiguous	Alignment not unique	No feature
LNEN002	43571089	84.5315	4.49171	4.98526	5.99158
LNEN003	58552973	87.2872	5.30556	3.73321	3.67399
LNEN004	55094176	84.4847	5.70769	5.60889	4.19875
LNEN005	62541458	83.0273	6.40288	6.27891	4.29095
LNEN006	42719188	83.4004	6.15789	5.4136	5.02811
LNEN007	48481786	85.47	4.95117	5.8048	3.77405
LNEN008	44600085	71.2812	4.85531	15.9899	7.87356
LNEN009	55012710	83.1929	5.77515	4.85021	6.1817
LNEN010	58096306	84.4784	4.86146	5.56072	5.09939
LNEN011	61750180	84.9175	5.23276	3.95453	5.89521
LNEN012	45483755	84.6219	6.08364	3.48089	5.81355
LNEN013	60919486	82.8643	5.51685	4.56165	7.05725
LNEN014	35947678	75.3986	5.45307	14.1621	4.98623
LNEN015	53681055	86.2953	4.81761	4.50562	4.38148
LNEN016	56552212	85.9833	5.85921	3.9835	4.17403
LNEN017	39716466	73.6092	5.6914	12.5219	8.17752
LNEN018	58030565	84.7033	5.46569	3.95503	5.87597
LNEN019	54136618	82.1417	5.54682	5.39205	6.91945
LNEN020	48652195	85.2881	4.92627	5.37168	4.414
S00716_B	59934865	86.1102	4.72271	4.37107	4.79602

## Sheet: Table S5
Supplementary Table 5: List of filtered probes
Dictionary
probes	probes identifiers
filter	indicates the filtering step that leaded to the probe’s removal. Values : « XY_chr » are associated to probes removed because they are located on sex chromosomes; « Cross_reactive » to probes that are cross-reactive; « SNPs » to probes associated to common SNPs ; « failed » to probes with detection p_value less than 0,01 and « multimodal » to probes with multimodal beta-value distribution
probes	filter
cg17641041	XY_chr
cg11917035	XY_chr
cg01855098	XY_chr
cg07761179	XY_chr
cg25296477	XY_chr
cg01003813	XY_chr
cg21472919	XY_chr
cg08661297	XY_chr
cg15694634	XY_chr
cg00552897	XY_chr
cg07692437	XY_chr
cg13176022	XY_chr
cg00976386	XY_chr
cg26484667	XY_chr
cg06947241	XY_chr
cg18015805	XY_chr
cg08126620	XY_chr
cg21028156	XY_chr
cg11503671	XY_chr
cg22539189	XY_chr
cg02075301	XY_chr
cg14413526	XY_chr
cg03506684	XY_chr
cg08548871	XY_chr
cg17088291	XY_chr
cg16158045	XY_chr
cg25172603	XY_chr
cg22130067	XY_chr
cg13987815	XY_chr
cg11594742	XY_chr
cg20862176	XY_chr
cg21099623	XY_chr
cg23469063	XY_chr
cg06814742	XY_chr
cg02602508	XY_chr
cg03752729	XY_chr
cg21193180	XY_chr
cg27134916	XY_chr
cg08773976	XY_chr
cg10115936	XY_chr
cg07823489	XY_chr
cg17045185	XY_chr
cg20439034	XY_chr
cg04516056	XY_chr
cg23547143	XY_chr
cg23656963	XY_chr
cg04522721	XY_chr
cg02173072	XY_chr
cg19246080	XY_chr
cg09199027	XY_chr
cg05564764	XY_chr
cg00815358	XY_chr
cg01172526	XY_chr
cg18007543	XY_chr
cg04824852	XY_chr
cg15859687	XY_chr
cg21238425	XY_chr
cg11296715	XY_chr
cg06214863	XY_chr
cg15725869	XY_chr
cg26038441	XY_chr
cg22366897	XY_chr
cg18537571	XY_chr
cg08582546	XY_chr
cg26503676	XY_chr
cg14258335	XY_chr
cg03210191	XY_chr
cg25421903	XY_chr
cg22759686	XY_chr
cg05479376	XY_chr
cg07652272	XY_chr
cg01337545	XY_chr
cg21559133	XY_chr
cg00646140	XY_chr
cg13324949	XY_chr
cg04710661	XY_chr
cg11442616	XY_chr
cg16841079	XY_chr
cg09823452	XY_chr
cg24355989	XY_chr
cg08464958	XY_chr
cg12071297	XY_chr
cg16771588	XY_chr
cg03781301	XY_chr
cg22376897	XY_chr
cg11964613	XY_chr
cg00074638	XY_chr
cg17086791	XY_chr
cg27495926	XY_chr
cg17214408	XY_chr
cg04484376	XY_chr
cg09891853	XY_chr
cg01170371	XY_chr
cg19004607	XY_chr
cg25330975	XY_chr
cg21137340	XY_chr
cg11813355	XY_chr
cg27446382	XY_chr
cg13965132	XY_chr
cg26751510	XY_chr
cg01043281	XY_chr
cg24524949	XY_chr
cg22688927	XY_chr
cg01030584	XY_chr
cg23234741	XY_chr
cg07884424	XY_chr
cg24411296	XY_chr
cg07246427	XY_chr
cg12348276	XY_chr
cg18398217	XY_chr
cg10581188	XY_chr
cg12668411	XY_chr
cg18141022	XY_chr
cg05046076	XY_chr
cg09623439	XY_chr
cg03598947	XY_chr
cg06883934	XY_chr
cg00911398	XY_chr
cg06291093	XY_chr
cg01893797	XY_chr
cg17012513	XY_chr
cg16191573	XY_chr
cg02294251	XY_chr
cg05699806	XY_chr
cg05801628	XY_chr
cg01080552	XY_chr
cg03845359	XY_chr
cg27435799	XY_chr
cg06399500	XY_chr
cg07459645	XY_chr
cg12829894	XY_chr
cg23731288	XY_chr
cg00066481	XY_chr
cg10328012	XY_chr
cg23304135	XY_chr
cg06168702	XY_chr
cg07912382	XY_chr
cg09876847	XY_chr
cg19670915	XY_chr
cg18740198	XY_chr
cg06302402	XY_chr
cg08871573	XY_chr
cg02495306	XY_chr
cg09331449	XY_chr
cg10861033	XY_chr
cg07842130	XY_chr
cg09293286	XY_chr
cg11009400	XY_chr
cg24156054	XY_chr
cg00881487	XY_chr
cg04389917	XY_chr
cg02267561	XY_chr
cg17410803	XY_chr
cg01375994	XY_chr
cg12094412	XY_chr
cg26481961	XY_chr
cg14968719	XY_chr
cg01422649	XY_chr
cg16141678	XY_chr
cg22698358	XY_chr
cg04371585	XY_chr
cg23832787	XY_chr
cg08414231	XY_chr
cg26738106	XY_chr
cg27257566	XY_chr
cg07276379	XY_chr
cg18949886	XY_chr
cg15215369	XY_chr
cg19115280	XY_chr
cg19327781	XY_chr
cg14799540	XY_chr
cg13653281	XY_chr
cg06032910	XY_chr
cg11256770	XY_chr
cg16513681	XY_chr
cg18698173	XY_chr
cg04836819	XY_chr
cg14832669	XY_chr
cg05115705	XY_chr
cg09151683	XY_chr
cg16833254	XY_chr
cg15756815	XY_chr
cg17773637	XY_chr
cg21030559	XY_chr
cg12652826	XY_chr
cg15872591	XY_chr
cg05946498	XY_chr
cg20081172	XY_chr
cg02198041	XY_chr
cg07246190	XY_chr
cg00519782	XY_chr
cg05033936	XY_chr
cg21110833	XY_chr
cg10176389	XY_chr
cg15846562	XY_chr
cg14388582	XY_chr
cg22461622	XY_chr
cg11814107	XY_chr
cg17737114	XY_chr
cg13645981	XY_chr
cg11320568	XY_chr
cg08171931	XY_chr
cg19175949	XY_chr
cg01079583	XY_chr
cg06634806	XY_chr
cg23469041	XY_chr
cg06263220	XY_chr
cg11552821	XY_chr
cg25161900	XY_chr
cg20578501	XY_chr
cg07501063	XY_chr
cg05061041	XY_chr
cg17028443	XY_chr
cg25601949	XY_chr
cg17989448	XY_chr
cg04318657	XY_chr
cg16115418	XY_chr
cg00658396	XY_chr
cg17355083	XY_chr
cg08622149	XY_chr
cg13879373	XY_chr
cg04065558	XY_chr
cg18626098	XY_chr
cg09094355	XY_chr
cg22364675	XY_chr
cg06015784	XY_chr
cg17868751	XY_chr
cg09354838	XY_chr
cg18147955	XY_chr
cg09686723	XY_chr
cg07143605	XY_chr
cg24139837	XY_chr
cg10644638	XY_chr
cg13976265	XY_chr
cg02180853	XY_chr
cg25396787	XY_chr
cg01227136	XY_chr
cg22530983	XY_chr
cg18411009	XY_chr
cg26920188	XY_chr
cg06711801	XY_chr
cg06243722	XY_chr
cg02637978	XY_chr
cg12609403	XY_chr
cg12094917	XY_chr
cg04394795	XY_chr
cg27526465	XY_chr
cg03984295	XY_chr
cg06001976	XY_chr
cg11277105	XY_chr
cg27624074	XY_chr
cg09834811	XY_chr
cg07597576	XY_chr
cg01749261	XY_chr
cg07768516	XY_chr
cg18499068	XY_chr
cg26947618	XY_chr
cg27093901	XY_chr
cg26740119	XY_chr
cg21903718	XY_chr
cg19787070	XY_chr
cg01095103	XY_chr
cg15968852	XY_chr
cg13029460	XY_chr
cg24427781	XY_chr
cg27505021	XY_chr
cg13867807	XY_chr
cg08622859	XY_chr
cg19310827	XY_chr
cg05342278	XY_chr
cg12936905	XY_chr
cg27165181	XY_chr
cg09016994	XY_chr
cg20501527	XY_chr
cg15509149	XY_chr
cg12361318	XY_chr
cg10567802	XY_chr
cg02774154	XY_chr
cg24966202	XY_chr
cg15944945	XY_chr
cg08338459	XY_chr
cg00938039	XY_chr
cg01990106	XY_chr
cg21545611	XY_chr
cg05835547	XY_chr
cg19506407	XY_chr
cg01588663	XY_chr
cg15004825	XY_chr
cg26905196	XY_chr
cg18096956	XY_chr
cg25017134	XY_chr
cg13768142	XY_chr
cg16586749	XY_chr
cg24736559	XY_chr
cg05680457	XY_chr
cg08357177	XY_chr
cg08956054	XY_chr
cg13966438	XY_chr
cg12720772	XY_chr
cg05489242	XY_chr
cg04447140	XY_chr
cg04453639	XY_chr
cg23195969	XY_chr
cg01806419	XY_chr
cg03370682	XY_chr
cg02836313	XY_chr
cg22926378	XY_chr
cg08288312	XY_chr
cg17811446	XY_chr
cg20303283	XY_chr
cg07500406	XY_chr
cg21875437	XY_chr
cg21142738	XY_chr
cg04233717	XY_chr
cg24103438	XY_chr
cg08101918	XY_chr
cg06811375	XY_chr
cg08881159	XY_chr
cg19013417	XY_chr
cg15790913	XY_chr
cg19743317	XY_chr
cg26412379	XY_chr
cg00281530	XY_chr
cg04134763	XY_chr
cg12639757	XY_chr
cg12799875	XY_chr
cg16166124	XY_chr
cg00531965	XY_chr
cg13510648	XY_chr
cg04323915	XY_chr
cg10502655	XY_chr
cg06510097	XY_chr
cg00967529	XY_chr
cg15373869	XY_chr
cg05571129	XY_chr
cg26230429	XY_chr
cg02107067	XY_chr
cg21468252	XY_chr
cg19525565	XY_chr
cg04727236	XY_chr
cg09375174	XY_chr
cg25577319	XY_chr
cg02266928	XY_chr
cg02504092	XY_chr
cg13861161	XY_chr
cg13606758	XY_chr
cg10858432	XY_chr
cg13921708	XY_chr
cg23739229	XY_chr
cg14007660	XY_chr
cg02027844	XY_chr
cg03572700	XY_chr
cg03378841	XY_chr
cg10788028	XY_chr
cg11291379	XY_chr
cg03125642	XY_chr
cg12991263	XY_chr
cg04283801	XY_chr
cg13836102	XY_chr
cg06002133	XY_chr
cg13030236	XY_chr
cg11431678	XY_chr
cg07722244	XY_chr
cg06767137	XY_chr
cg05613234	XY_chr
cg18204732	XY_chr
cg00203620	XY_chr
cg26222209	XY_chr
cg09053663	XY_chr
cg20313968	XY_chr
cg18924092	XY_chr
cg20214316	XY_chr
cg01157084	XY_chr
cg15944251	XY_chr
cg07070940	XY_chr
cg11024551	XY_chr
cg11075227	XY_chr
cg03043405	XY_chr
cg19788004	XY_chr
cg26547788	XY_chr
cg16219271	XY_chr
cg01728536	XY_chr
cg05224202	XY_chr
cg05557390	XY_chr
cg09046797	XY_chr
cg15559971	XY_chr
cg09303788	XY_chr
cg17460223	XY_chr
cg16232809	XY_chr
cg10985228	XY_chr
cg00596686	XY_chr
cg15027721	XY_chr
cg01887803	XY_chr
cg19058005	XY_chr
cg11640565	XY_chr
cg10161978	XY_chr
cg14770642	XY_chr
cg25700851	XY_chr
cg01468919	XY_chr
cg01129379	XY_chr
cg07478021	XY_chr
cg04324977	XY_chr
cg10073470	XY_chr
cg11372566	XY_chr
cg19429927	XY_chr
cg16010522	XY_chr
cg16649588	XY_chr
cg09076713	XY_chr
cg19112757	XY_chr
cg21268806	XY_chr
ch.X.7566543R	XY_chr
cg25087023	XY_chr
cg07861170	XY_chr
cg24649394	XY_chr
cg25742729	XY_chr
cg12528504	XY_chr
cg09018040	XY_chr
cg01317752	XY_chr
cg23445828	XY_chr
cg05524154	XY_chr
cg24805708	XY_chr
cg09972607	XY_chr
cg02860426	XY_chr
cg04659622	XY_chr
cg01177664	XY_chr
cg18989977	XY_chr
cg21604743	XY_chr
cg00668694	XY_chr
cg22609034	XY_chr
cg04640677	XY_chr
cg05508067	XY_chr
cg01169463	XY_chr
cg01823238	XY_chr
cg16832551	XY_chr
cg21864248	XY_chr
cg04436120	XY_chr
cg18747090	XY_chr
cg05283871	XY_chr
cg14323415	XY_chr
cg04517594	XY_chr
cg07127150	XY_chr
cg02475213	XY_chr
cg05712400	XY_chr
cg02892657	XY_chr
cg19499194	XY_chr
cg17673932	XY_chr
cg25353720	XY_chr
cg18703109	XY_chr
cg06453471	XY_chr
cg06936611	XY_chr
cg00550604	XY_chr
cg07380282	XY_chr
cg16840574	XY_chr
cg09101623	XY_chr
cg05716817	XY_chr
cg03211244	XY_chr
cg08978033	XY_chr
cg09359568	XY_chr
cg01576366	XY_chr
cg07702009	XY_chr
cg21251002	XY_chr
cg23179570	XY_chr
cg23202090	XY_chr
cg10070728	XY_chr
cg14691167	XY_chr
cg17664833	XY_chr
cg07898500	XY_chr
cg19196609	XY_chr
cg23773680	XY_chr
cg01864404	XY_chr
cg19999150	XY_chr
cg23898928	XY_chr
cg01152103	XY_chr
cg26942185	XY_chr
cg16340603	XY_chr
cg03904368	XY_chr
cg04674736	XY_chr
cg15956456	XY_chr
cg20842729	XY_chr
cg02702444	XY_chr
cg07063583	XY_chr
cg09132264	XY_chr
cg05152051	XY_chr
cg08059058	XY_chr
cg18396832	XY_chr
cg04084455	XY_chr
cg02156712	XY_chr
cg10088365	XY_chr
cg15847989	XY_chr
cg25389127	XY_chr
cg04553232	XY_chr
cg24743423	XY_chr
cg07390522	XY_chr
cg11549471	XY_chr
cg05100850	XY_chr
cg17700136	XY_chr
cg16522302	XY_chr
cg14690386	XY_chr
cg04933021	XY_chr
cg12041934	XY_chr
cg13666323	XY_chr
cg05756954	XY_chr
cg13825930	XY_chr
cg08579577	XY_chr
cg10521948	XY_chr
cg05371922	XY_chr
cg02547167	XY_chr
cg18390152	XY_chr
cg10315120	XY_chr
cg04979234	XY_chr
cg17786532	XY_chr
cg03704653	XY_chr
cg24862851	XY_chr
cg22972444	XY_chr
cg17406244	XY_chr
cg18491397	XY_chr
cg06873315	XY_chr
cg16550477	XY_chr
cg26953856	XY_chr
cg00600110	XY_chr
cg22172517	XY_chr
cg01666573	XY_chr
cg08961258	XY_chr
cg23849677	XY_chr
cg11621068	XY_chr
cg18484087	XY_chr
cg04673579	XY_chr
cg13203715	XY_chr
cg26783952	XY_chr
cg20875344	XY_chr
cg24482127	XY_chr
cg04770125	XY_chr
cg16237404	XY_chr
cg00595610	XY_chr
cg12196858	XY_chr
cg22788846	XY_chr
cg02025206	XY_chr
cg13219139	XY_chr
cg06901357	XY_chr
cg02860323	XY_chr
cg07858145	XY_chr
cg07064545	XY_chr
cg21489722	XY_chr
cg05795649	XY_chr
cg23350150	XY_chr
cg24326857	XY_chr
cg01724210	XY_chr
cg07530972	XY_chr
cg15475625	XY_chr
cg16656482	XY_chr
cg09881872	XY_chr
cg04497484	XY_chr
cg25523866	XY_chr
cg11374860	XY_chr
cg25047954	XY_chr
cg21838063	XY_chr
cg26367592	XY_chr
cg10397094	XY_chr
cg08046320	XY_chr
cg17376035	XY_chr
cg05528211	XY_chr
cg21240046	XY_chr
cg22800068	XY_chr
cg02498542	XY_chr
cg01587597	XY_chr
cg07260300	XY_chr
cg06452176	XY_chr
cg22075883	XY_chr
cg23590549	XY_chr
cg22356028	XY_chr
cg06156859	XY_chr
cg22905505	XY_chr
cg12019545	XY_chr
cg04469986	XY_chr
cg12003617	XY_chr
cg16308434	XY_chr
cg24652377	XY_chr
cg23437164	XY_chr
cg05061296	XY_chr
cg06874206	XY_chr
cg14457844	XY_chr
cg13376713	XY_chr
cg15825085	XY_chr
cg16384723	XY_chr
cg15210906	XY_chr
cg20837381	XY_chr
cg20357712	XY_chr
cg17009400	XY_chr
cg08310502	XY_chr
cg21629785	XY_chr
cg11038620	XY_chr
cg18498686	XY_chr
cg23176377	XY_chr
cg10140182	XY_chr
cg16216946	XY_chr
cg14622451	XY_chr
cg00235887	XY_chr
cg10782454	XY_chr
cg21711432	XY_chr
cg23508627	XY_chr
cg17064159	XY_chr
cg02171705	XY_chr
cg04820960	XY_chr
cg07231468	XY_chr
cg16892191	XY_chr
cg02263717	XY_chr
cg25026615	XY_chr
cg01975591	XY_chr
cg23647143	XY_chr
cg00808693	XY_chr
cg22865368	XY_chr
cg23161024	XY_chr
cg02810043	XY_chr
cg13728104	XY_chr
cg09524087	XY_chr
cg14105781	XY_chr
cg04271131	XY_chr
cg19259802	XY_chr
cg26507939	XY_chr
cg04414946	XY_chr
cg13961398	XY_chr
cg08259248	XY_chr
cg11543777	XY_chr
cg26496527	XY_chr
cg03537595	XY_chr
cg16936021	XY_chr
cg03914201	XY_chr
cg10379983	XY_chr
cg16656259	XY_chr
cg03118396	XY_chr
cg19185116	XY_chr
cg18570224	XY_chr
cg24724231	XY_chr
cg11985595	XY_chr
cg10629085	XY_chr
cg16277225	XY_chr
cg16771702	XY_chr
cg13610329	XY_chr
cg25635565	XY_chr
cg21225126	XY_chr
cg08076261	XY_chr
cg22350885	XY_chr
cg18513698	XY_chr
cg09408387	XY_chr
cg26824549	XY_chr
cg18490362	XY_chr
cg24529143	XY_chr
cg10018576	XY_chr
cg15862809	XY_chr
cg25478924	XY_chr
cg07689715	XY_chr
cg07746734	XY_chr
cg18815363	XY_chr
cg27434862	XY_chr
cg06638769	XY_chr
cg23864546	XY_chr
cg03457893	XY_chr
cg13853116	XY_chr
cg23604791	XY_chr
cg00050611	XY_chr
cg21896089	XY_chr
cg05159346	XY_chr
cg01261658	XY_chr
cg02720913	XY_chr
cg16329778	XY_chr
cg17471720	XY_chr
cg01519222	XY_chr
cg12035596	XY_chr
cg08986195	XY_chr
cg16495758	XY_chr
cg15672735	XY_chr
cg26755315	XY_chr
cg19318920	XY_chr
cg09634940	XY_chr
cg01900690	XY_chr
cg02605734	XY_chr
cg18797778	XY_chr
cg06375073	XY_chr
cg09605260	XY_chr
cg15549017	XY_chr
cg08125767	XY_chr
cg07466410	XY_chr
cg07274490	XY_chr
cg04702368	XY_chr
cg22569587	XY_chr
cg16415834	XY_chr
cg04883131	XY_chr
cg12875241	XY_chr
cg06656651	XY_chr
cg11976976	XY_chr
cg05080834	XY_chr
cg27234572	XY_chr
cg21984635	XY_chr
cg05563509	XY_chr
cg17123327	XY_chr
cg21454763	XY_chr
cg19319103	XY_chr
cg06294995	XY_chr
cg07313078	XY_chr
cg12614984	XY_chr
cg26318441	XY_chr
cg08790343	XY_chr
cg05096731	XY_chr
cg05782106	XY_chr
cg03991766	XY_chr
cg09665351	XY_chr
cg07841824	XY_chr
cg20980021	XY_chr
cg20792449	XY_chr
cg06695883	XY_chr
cg11078395	XY_chr
cg06547474	XY_chr
cg05787133	XY_chr
cg04141640	XY_chr
cg03485887	XY_chr
cg15582699	XY_chr
cg11849362	XY_chr
cg14559514	XY_chr
cg24194066	XY_chr
cg00257859	XY_chr
cg16655435	XY_chr
cg15805633	XY_chr
cg08860871	XY_chr
cg10419924	XY_chr
cg08858842	XY_chr
cg22405865	XY_chr
cg16087038	XY_chr
cg04177697	XY_chr
cg05551771	XY_chr
cg12303009	XY_chr
cg14985146	XY_chr
cg20066214	XY_chr
cg00722467	XY_chr
cg13355801	XY_chr
cg20746793	XY_chr
cg21255939	XY_chr
cg15796459	XY_chr
cg00456723	XY_chr
cg26445779	XY_chr
cg08819482	XY_chr
cg01993928	XY_chr
cg24680284	XY_chr
cg04557963	XY_chr
cg21035371	XY_chr
cg23553400	XY_chr
cg06765430	XY_chr
cg05521689	XY_chr
cg10332710	XY_chr
cg20787979	XY_chr
cg18419318	XY_chr
cg01935016	XY_chr
cg00391379	XY_chr
cg02109464	XY_chr
cg00250637	XY_chr
cg03917007	XY_chr
cg10614190	XY_chr
cg04461156	XY_chr
cg01516669	XY_chr
cg20020062	XY_chr
cg07149021	XY_chr
cg08913774	XY_chr
cg10568043	XY_chr
cg22954828	XY_chr
cg03629884	XY_chr
cg24420679	XY_chr
cg12543061	XY_chr
cg21540347	XY_chr
cg14931183	XY_chr
cg12144937	XY_chr
cg13217313	XY_chr
cg11188627	XY_chr
cg00512952	XY_chr
cg24735493	XY_chr
cg10944489	XY_chr
cg07980063	XY_chr
cg00642536	XY_chr
cg18068043	XY_chr
cg14570191	XY_chr
cg13185972	XY_chr
cg04437234	XY_chr
cg22877764	XY_chr
cg25388876	XY_chr
cg19017491	XY_chr
cg26736837	XY_chr
cg18884384	XY_chr
cg13460701	XY_chr
cg02226388	XY_chr
cg22666517	XY_chr
cg11363849	XY_chr
cg18563998	XY_chr
cg13752161	XY_chr
cg01545447	XY_chr
cg01441171	XY_chr
cg22608898	XY_chr
cg22398624	XY_chr
cg08148853	XY_chr
cg01285197	XY_chr
cg10890663	XY_chr
cg24800146	XY_chr
cg04644844	XY_chr
cg04324607	XY_chr
cg15900913	XY_chr
cg16627148	XY_chr
cg02718056	XY_chr
cg17830160	XY_chr
cg08356156	XY_chr
cg10796887	XY_chr
cg03181058	XY_chr
cg07890029	XY_chr
cg20679251	XY_chr
cg21606717	XY_chr
cg14363088	XY_chr
cg03332892	XY_chr
cg19699788	XY_chr
cg10694430	XY_chr
cg06041559	XY_chr
cg12064213	XY_chr
cg00689116	XY_chr
cg04346428	XY_chr
cg25270201	XY_chr
cg04224247	XY_chr
cg03184366	XY_chr
cg13698092	XY_chr
cg07170526	XY_chr
cg27410675	XY_chr
cg02005962	XY_chr
cg10955825	XY_chr
cg27026552	XY_chr
cg10614605	XY_chr
cg18413148	XY_chr
cg13809536	XY_chr
cg09362977	XY_chr
cg15353040	XY_chr
cg07085035	XY_chr
cg26112608	XY_chr
cg10158697	XY_chr
cg05667014	XY_chr
cg01935148	XY_chr
cg00470472	XY_chr
cg09700516	XY_chr
cg06818225	XY_chr
cg25903728	XY_chr
cg11993232	XY_chr
cg18777902	XY_chr
cg27320521	XY_chr
cg24039111	XY_chr
cg07567540	XY_chr
cg25931563	XY_chr
cg20566234	XY_chr
cg02543693	XY_chr
cg00727279	XY_chr
cg26609072	XY_chr
cg07094420	XY_chr
cg06398113	XY_chr
cg25558667	XY_chr
cg09287749	XY_chr
cg16561205	XY_chr
cg07295086	XY_chr
cg15792220	XY_chr
cg24258259	XY_chr
cg13543084	XY_chr
cg00718129	XY_chr
cg03203797	XY_chr
cg18064897	XY_chr
cg16166036	XY_chr
cg25497053	XY_chr
cg15872383	XY_chr
cg03507013	XY_chr
cg17481638	XY_chr
cg08867430	XY_chr
cg03477368	XY_chr
cg02480385	XY_chr
cg22647743	XY_chr
cg17480122	XY_chr
cg06217046	XY_chr
cg16020508	XY_chr
cg14260327	XY_chr
cg03449040	XY_chr
cg09474533	XY_chr
cg26382607	XY_chr
cg15389411	XY_chr
cg01145939	XY_chr
cg01506556	XY_chr
cg02736724	XY_chr
cg11722671	XY_chr
ch.X.147603R	XY_chr
cg16244376	XY_chr
cg08945297	XY_chr
cg16888859	XY_chr
cg18350620	XY_chr
cg10775576	XY_chr
cg05226107	XY_chr
cg21892973	XY_chr
cg25556752	XY_chr
cg12658805	XY_chr
cg16976876	XY_chr
cg15737470	XY_chr
cg10246296	XY_chr
cg01851385	XY_chr
cg19395938	XY_chr
cg03670355	XY_chr
cg15635780	XY_chr
cg04297907	XY_chr
cg16152676	XY_chr
cg08333400	XY_chr
cg11475300	XY_chr
cg00140189	XY_chr
cg23156100	XY_chr
cg17739776	XY_chr
cg03627993	XY_chr
cg07275665	XY_chr
cg05255078	XY_chr
cg14973339	XY_chr
cg18344541	XY_chr
cg17528308	XY_chr
cg17794012	XY_chr
cg12516234	XY_chr
cg04512693	XY_chr
cg02383649	XY_chr
cg15374982	XY_chr
cg22577958	XY_chr
cg01574460	XY_chr
cg13795116	XY_chr
cg13361014	XY_chr
cg14465756	XY_chr
cg12087881	XY_chr
cg00465090	XY_chr
cg07771656	XY_chr
cg13250378	XY_chr
cg13486549	XY_chr
cg12277306	XY_chr
cg13992645	XY_chr
cg26580527	XY_chr
cg04028656	XY_chr
cg22544406	XY_chr
cg25843656	XY_chr
cg13176197	XY_chr
cg10924876	XY_chr
cg13826622	XY_chr
cg04296488	XY_chr
cg20933317	XY_chr
cg06346540	XY_chr
cg16177005	XY_chr
cg10268384	XY_chr
cg03941062	XY_chr
cg14271953	XY_chr
cg25016710	XY_chr
cg09063705	XY_chr
cg13514226	XY_chr
cg06574445	XY_chr
cg00536065	XY_chr
cg16276729	XY_chr
cg26559546	XY_chr
cg10426727	XY_chr
cg08902477	XY_chr
cg01642231	XY_chr
cg21864026	XY_chr
cg05175204	XY_chr
cg21495668	XY_chr
cg10660772	XY_chr
cg03786916	XY_chr
cg03259264	XY_chr
cg16902775	XY_chr
cg24585667	XY_chr
cg01755224	XY_chr
cg03788849	XY_chr
cg08836298	XY_chr
cg19593957	XY_chr
cg12071142	XY_chr
cg16692308	XY_chr
cg13872719	XY_chr
cg00185248	XY_chr
cg07055845	XY_chr
cg06388516	XY_chr
cg14331377	XY_chr
cg20857470	XY_chr
cg07620106	XY_chr
cg13270115	XY_chr
cg21118250	XY_chr
cg21862797	XY_chr
cg26413007	XY_chr
cg00431510	XY_chr
cg05464635	XY_chr
cg06448666	XY_chr
cg02075148	XY_chr
cg20521035	XY_chr
cg26948870	XY_chr
cg06814121	XY_chr
cg16263200	XY_chr
cg05713467	XY_chr
cg14524840	XY_chr
cg05041720	XY_chr
cg03953710	XY_chr
cg15048051	XY_chr
cg20244073	XY_chr
cg05093999	XY_chr
cg03188519	XY_chr
cg02275924	XY_chr
cg05783039	XY_chr
cg25710140	XY_chr
cg19790752	XY_chr
cg07804927	XY_chr
cg25676195	XY_chr
cg00550439	XY_chr
cg14736302	XY_chr
cg23519175	XY_chr
cg00339396	XY_chr
cg09335761	XY_chr
cg26883970	XY_chr
cg09284428	XY_chr
cg11516614	XY_chr
cg24647726	XY_chr
cg12491455	XY_chr
cg13055046	XY_chr
cg00935394	XY_chr
cg24711407	XY_chr
cg00355945	XY_chr
cg07796014	XY_chr
cg25492195	XY_chr
cg12481306	XY_chr
cg16510200	XY_chr
cg22044840	XY_chr
cg12962913	XY_chr
cg06144999	XY_chr
cg25529889	XY_chr
cg24844608	XY_chr
cg20847962	XY_chr
cg04576196	XY_chr
cg03511794	XY_chr
cg01914007	XY_chr
cg04053131	XY_chr
cg11315492	XY_chr
cg07732463	XY_chr
cg20615833	XY_chr
cg24401049	XY_chr
cg17082365	XY_chr
cg03100992	XY_chr
cg16242750	XY_chr
cg17968718	XY_chr
cg15529512	XY_chr
cg24849035	XY_chr
cg08103775	XY_chr
cg10976685	XY_chr
cg07355270	XY_chr
cg04364221	XY_chr
cg03687815	XY_chr
cg16671748	XY_chr
cg07207704	XY_chr
cg07764932	XY_chr
cg08456555	XY_chr
cg03660876	XY_chr
cg08351272	XY_chr
cg03094405	XY_chr
cg05606010	XY_chr
cg07177062	XY_chr
cg09391459	XY_chr
cg05975021	XY_chr
cg11579445	XY_chr
cg18995884	XY_chr
cg26343366	XY_chr
cg03565229	XY_chr
cg23718674	XY_chr
cg15933694	XY_chr
cg17979423	XY_chr
cg07612210	XY_chr
cg05507065	XY_chr
cg09035532	XY_chr
cg19361339	XY_chr
cg16107455	XY_chr
cg08398435	XY_chr
cg02222242	XY_chr
cg20636840	XY_chr
cg13499473	XY_chr
cg17511686	XY_chr
cg08456124	XY_chr
cg23722529	XY_chr
cg14107136	XY_chr
cg02969243	XY_chr
cg03734380	XY_chr
cg08587977	XY_chr
cg25873934	XY_chr
cg22618086	XY_chr
cg18336502	XY_chr
cg07853379	XY_chr
cg23605496	XY_chr
cg02652051	XY_chr
cg18524099	XY_chr
cg19935097	XY_chr
cg13252032	XY_chr
cg07398798	XY_chr
cg25564239	XY_chr
cg10910730	XY_chr
cg24139459	XY_chr
cg16341506	XY_chr
cg14430649	XY_chr
cg15084497	XY_chr
cg07281120	XY_chr
cg14258548	XY_chr
cg20062142	XY_chr
cg20710097	XY_chr
cg11271132	XY_chr
cg01261948	XY_chr
cg15212426	XY_chr
cg00359216	XY_chr
cg25298085	XY_chr
cg06730782	XY_chr
cg01442124	XY_chr
cg18386948	XY_chr
cg26780763	XY_chr
cg24607660	XY_chr
cg20539656	XY_chr
cg23171231	XY_chr
cg05860920	XY_chr
cg20477705	XY_chr
cg16863041	XY_chr
cg05511138	XY_chr
cg06139288	XY_chr
cg13868987	XY_chr
cg03536032	XY_chr
cg21880156	XY_chr
cg18036967	XY_chr
cg23783361	XY_chr
cg07721069	XY_chr
cg07828380	XY_chr
cg27166673	XY_chr
cg12434779	XY_chr
cg24249486	XY_chr
cg22833475	XY_chr
cg15051541	XY_chr
cg25606329	XY_chr
cg07360153	XY_chr
cg02498853	XY_chr
cg27359111	XY_chr
cg03504250	XY_chr
cg21338070	XY_chr
cg09616749	XY_chr
cg00431315	XY_chr
cg16635527	XY_chr
cg21164596	XY_chr
cg23032293	XY_chr
cg23570050	XY_chr
cg09904148	XY_chr
cg26515685	XY_chr
cg25079603	XY_chr
cg24378073	XY_chr
cg17672846	XY_chr
cg25932752	XY_chr
cg03147775	XY_chr
cg13369210	XY_chr
cg02647401	XY_chr
cg23819883	XY_chr
cg20775112	XY_chr
cg24195365	XY_chr
cg04861534	XY_chr
cg15257930	XY_chr
cg01251131	XY_chr
cg02195366	XY_chr
cg19716713	XY_chr
cg05257947	XY_chr
cg13241003	XY_chr
cg23484208	XY_chr
cg16681914	XY_chr
cg02210067	XY_chr
cg05563333	XY_chr
cg07869461	XY_chr
cg01683788	XY_chr
cg24393665	XY_chr
cg26818827	XY_chr
cg07921660	XY_chr
cg11766438	XY_chr
cg04539580	XY_chr
cg06620480	XY_chr
cg10913755	XY_chr
cg20711016	XY_chr
cg09242378	XY_chr
cg20205061	XY_chr
cg03827947	XY_chr
cg16243730	XY_chr
cg19294217	XY_chr
cg15624482	XY_chr
cg09109531	XY_chr
cg25861224	XY_chr
cg20367264	XY_chr
cg20978972	XY_chr
cg25241520	XY_chr
cg09269534	XY_chr
cg15886862	XY_chr
cg13934226	XY_chr
cg16202051	XY_chr
cg06054941	XY_chr
cg08324795	XY_chr
cg08434589	XY_chr
cg01225280	XY_chr
cg00420350	XY_chr
cg00379799	XY_chr
cg10963531	XY_chr
cg03802931	XY_chr
cg07994386	XY_chr
cg01206544	XY_chr
cg25141133	XY_chr
cg07177300	XY_chr
cg24845318	XY_chr
cg22672606	XY_chr
cg05371395	XY_chr
cg17398312	XY_chr
cg26222437	XY_chr
cg11204611	XY_chr
cg25996557	XY_chr
cg08040178	XY_chr
cg05709962	XY_chr
cg17045316	XY_chr
cg05174021	XY_chr
cg06258895	XY_chr
cg00135489	XY_chr
cg03291401	XY_chr
cg17318480	XY_chr
cg26049006	XY_chr
cg11740619	XY_chr
cg15878428	XY_chr
cg15591380	XY_chr
cg25493878	XY_chr
cg18701475	XY_chr
cg05978676	XY_chr
cg23021642	XY_chr
cg11655867	XY_chr
cg25280514	XY_chr
cg22333165	XY_chr
cg17378100	XY_chr
cg17346042	XY_chr
cg15000600	XY_chr
cg21128398	XY_chr
cg00329040	XY_chr
cg04616757	XY_chr
cg16242260	XY_chr
cg10694252	XY_chr
cg24671891	XY_chr
cg23550962	XY_chr
cg26288719	XY_chr
cg15590532	XY_chr
cg15563467	XY_chr
cg07434188	XY_chr
cg09451081	XY_chr
cg11788549	XY_chr
cg23397211	XY_chr
cg27441063	XY_chr
cg04859594	XY_chr
cg25925710	XY_chr
cg02275016	XY_chr
cg25659304	XY_chr
cg15099068	XY_chr
cg08233352	XY_chr
cg17105694	XY_chr
cg07839376	XY_chr
cg10073701	XY_chr
cg27325673	XY_chr
cg07874284	XY_chr
cg26190455	XY_chr
cg09978401	XY_chr
cg26059639	XY_chr
cg01669374	XY_chr
cg21953876	XY_chr
cg05887304	XY_chr
cg18492262	XY_chr
cg02891306	XY_chr
cg20842040	XY_chr
cg25892640	XY_chr
cg00725912	XY_chr
cg26704637	XY_chr
cg06108038	XY_chr
ch.X.188238R	XY_chr
cg18652556	XY_chr
cg00723688	XY_chr
cg18371688	XY_chr
cg16554615	XY_chr
cg00962265	XY_chr
cg09041355	XY_chr
cg24390687	XY_chr
cg23554052	XY_chr
cg04944628	XY_chr
cg27021037	XY_chr
cg06930804	XY_chr
cg04480758	XY_chr
cg01763120	XY_chr
cg01307206	XY_chr
cg24735671	XY_chr
cg20860642	XY_chr
cg08029608	XY_chr
cg10075918	XY_chr
cg01498090	XY_chr
cg01309859	XY_chr
cg15241084	XY_chr
cg09542796	XY_chr
cg16509919	XY_chr
cg22859180	XY_chr
cg12620190	XY_chr
cg13677770	XY_chr
cg17497015	XY_chr
cg12698365	XY_chr
cg00748526	XY_chr
cg22847165	XY_chr
cg00741717	XY_chr
cg13153942	XY_chr
cg11758565	XY_chr
cg11767274	XY_chr
cg07759587	XY_chr
cg23480097	XY_chr
cg00718331	XY_chr
cg07781550	XY_chr
cg07987169	XY_chr
cg20981403	XY_chr
cg08504712	XY_chr
cg20603302	XY_chr
cg05334562	XY_chr
cg08864262	XY_chr
cg17069068	XY_chr
cg01396530	XY_chr
cg14318199	XY_chr
cg02362246	XY_chr
cg15613213	XY_chr
cg04799028	XY_chr
cg02952512	XY_chr
cg15861482	XY_chr
cg15284887	XY_chr
cg13788827	XY_chr
cg19761957	XY_chr
cg04348732	XY_chr
cg17625764	XY_chr
cg12204805	XY_chr
cg02522370	XY_chr
cg21400640	XY_chr
cg23376554	XY_chr
cg00241907	XY_chr
cg21389621	XY_chr
cg03120461	XY_chr
cg21013536	XY_chr
cg21119901	XY_chr
cg26734249	XY_chr
cg17835180	XY_chr
cg22332157	XY_chr
cg20780998	XY_chr
cg26464978	XY_chr
cg14385629	XY_chr
cg11885175	XY_chr
cg26834424	XY_chr
cg20089896	XY_chr
cg02557563	XY_chr
cg02164605	XY_chr
cg07043202	XY_chr
cg06560367	XY_chr
cg11601291	XY_chr
cg10747252	XY_chr
cg05585967	XY_chr
cg08940231	XY_chr
cg23213052	XY_chr
cg13328415	XY_chr
cg00224900	XY_chr
cg12843856	XY_chr
cg22810955	XY_chr
cg09046726	XY_chr
cg06568577	XY_chr
cg01895725	XY_chr
cg22316635	XY_chr
cg01393932	XY_chr
cg15749276	XY_chr
cg06116593	XY_chr
cg02651090	XY_chr
cg19676333	XY_chr
cg13918808	XY_chr
cg12900151	XY_chr
cg15720064	XY_chr
cg00389276	XY_chr
cg06447436	XY_chr
cg01408682	XY_chr
cg14842379	XY_chr
cg23538707	XY_chr
cg12068991	XY_chr
cg26364693	XY_chr
cg12958489	XY_chr
cg06480525	XY_chr
cg02667496	XY_chr
cg06651459	XY_chr
cg04896838	XY_chr
cg13630714	XY_chr
cg14038950	XY_chr
cg00112229	XY_chr
cg05130895	XY_chr
cg17980232	XY_chr
cg18165130	XY_chr
cg13933578	XY_chr
cg06191141	XY_chr
cg06042886	XY_chr
cg13717933	XY_chr
cg24847939	XY_chr
cg12677007	XY_chr
cg19038007	XY_chr
cg10224647	XY_chr
cg02645586	XY_chr
cg25840276	XY_chr
cg27420895	XY_chr
cg04454607	XY_chr
cg10834460	XY_chr
cg03523719	XY_chr
cg10831911	XY_chr
cg14804093	XY_chr
cg13390384	XY_chr
cg13715222	XY_chr
cg12952691	XY_chr
cg16225607	XY_chr
cg06500253	XY_chr
cg02094267	XY_chr
cg11379809	XY_chr
cg00649209	XY_chr
cg13499043	XY_chr
cg22769840	XY_chr
cg06965888	XY_chr
cg13174255	XY_chr
cg11741346	XY_chr
cg07189923	XY_chr
cg19461772	XY_chr
cg26489554	XY_chr
cg26592873	XY_chr
cg12412444	XY_chr
cg04799166	XY_chr
ch.X.13187220R	XY_chr
cg06534143	XY_chr
cg19425269	XY_chr
cg16911812	XY_chr
cg04902960	XY_chr
cg10813299	XY_chr
cg05416697	XY_chr
cg19772847	XY_chr
cg18966022	XY_chr
cg16983682	XY_chr
cg04108053	XY_chr
cg23778144	XY_chr
cg14622502	XY_chr
cg03700643	XY_chr
cg01026920	XY_chr
cg07186939	XY_chr
cg06793890	XY_chr
cg12615934	XY_chr
cg19121007	XY_chr
cg00595697	XY_chr
cg15584339	XY_chr
cg17290095	XY_chr
cg00133938	XY_chr
cg09651312	XY_chr
cg11842485	XY_chr
cg26465919	XY_chr
cg14219428	XY_chr
cg16267377	XY_chr
cg18053655	XY_chr
cg11038076	XY_chr
cg11354726	XY_chr
cg23693475	XY_chr
cg17304981	XY_chr
cg09054765	XY_chr
cg24334438	XY_chr
cg09311608	XY_chr
cg00123001	XY_chr
cg26025071	XY_chr
cg08610886	XY_chr
cg17505409	XY_chr
cg04821008	XY_chr
cg17517128	XY_chr
cg27473606	XY_chr
cg24487205	XY_chr
cg24604847	XY_chr
cg09423996	XY_chr
cg17086542	XY_chr
cg13571452	XY_chr
cg13839119	XY_chr
cg22827566	XY_chr
cg22083263	XY_chr
cg11873907	XY_chr
cg18716771	XY_chr
cg03821788	XY_chr
cg12716207	XY_chr
cg07660477	XY_chr
cg17978625	XY_chr
cg20691133	XY_chr
cg09634097	XY_chr
cg16112855	XY_chr
cg17808639	XY_chr
cg03717635	XY_chr
cg10437044	XY_chr
cg18950546	XY_chr
cg18419476	XY_chr
cg12461113	XY_chr
cg23083672	XY_chr
cg00650640	XY_chr
cg00932276	XY_chr
cg12817924	XY_chr
cg07810164	XY_chr
cg26310256	XY_chr
cg07761273	XY_chr
cg12395630	XY_chr
cg02151786	XY_chr
cg19702945	XY_chr
cg24239337	XY_chr
cg07287020	XY_chr
cg24755993	XY_chr
cg14546768	XY_chr
cg16697418	XY_chr
cg03960980	XY_chr
cg03967815	XY_chr
cg11926150	XY_chr
cg16695535	XY_chr
cg22848793	XY_chr
cg09750469	XY_chr
cg02989381	XY_chr
cg21968376	XY_chr
cg13568559	XY_chr
cg13538773	XY_chr
cg17279959	XY_chr
cg25536960	XY_chr
cg24882621	XY_chr
cg16251333	XY_chr
cg09734952	XY_chr
cg18476633	XY_chr
cg10196665	XY_chr
cg17791122	XY_chr
cg03855052	XY_chr
cg08349012	XY_chr
cg24662926	XY_chr
cg07269319	XY_chr
cg02834512	XY_chr
cg17964575	XY_chr
cg08098127	XY_chr
cg07505766	XY_chr
cg01831473	XY_chr
cg04967779	XY_chr
cg25903279	XY_chr
cg21311798	XY_chr
cg03329491	XY_chr
cg16299807	XY_chr
cg03019842	XY_chr
cg14621531	XY_chr
cg10430126	XY_chr
cg15582204	XY_chr
cg26718808	XY_chr
cg02723311	XY_chr
cg11210579	XY_chr
cg06407366	XY_chr
cg02620228	XY_chr
cg10786986	XY_chr
cg08281194	XY_chr
cg04626105	XY_chr
cg24601489	XY_chr
cg13278829	XY_chr
cg24243927	XY_chr
cg08840366	XY_chr
cg19511425	XY_chr
cg05573563	XY_chr
cg24352688	XY_chr
cg27020794	XY_chr
cg24714666	XY_chr
cg19895492	XY_chr
cg04373587	XY_chr
cg18634060	XY_chr
cg17512860	XY_chr
cg11104440	XY_chr
cg04096096	XY_chr
cg23353205	XY_chr
cg05598468	XY_chr
cg14962776	XY_chr
cg19236263	XY_chr
cg20248649	XY_chr
cg27623975	XY_chr
cg08641597	XY_chr
cg03631021	XY_chr
cg06430276	XY_chr
cg09695415	XY_chr
cg15556446	XY_chr
cg25638077	XY_chr
cg01836018	XY_chr
cg16034567	XY_chr
cg04266020	XY_chr
cg16539218	XY_chr
cg16232839	XY_chr
cg12144982	XY_chr
cg02450886	XY_chr
cg17555866	XY_chr
cg13867326	XY_chr
cg00116765	XY_chr
cg10479459	XY_chr
cg18627493	XY_chr
cg06452970	XY_chr
cg09521623	XY_chr
cg17671242	XY_chr
cg00140764	XY_chr
cg14292650	XY_chr
cg10268015	XY_chr
cg04651962	XY_chr
cg00588632	XY_chr
cg06182501	XY_chr
cg26068464	XY_chr
cg16655949	XY_chr
cg19583111	XY_chr
cg08709937	XY_chr
cg10925138	XY_chr
cg09770525	XY_chr
cg06053506	XY_chr
cg20993455	XY_chr
cg09973296	XY_chr
cg25626470	XY_chr
cg24443373	XY_chr
cg16179964	XY_chr
cg02356381	XY_chr
cg22215784	XY_chr
cg04032096	XY_chr
cg07768843	XY_chr
cg19499790	XY_chr
cg03003060	XY_chr
cg19441811	XY_chr
cg01310267	XY_chr
cg26964556	XY_chr
cg13583732	XY_chr
cg11710862	XY_chr
cg18776021	XY_chr
cg21229055	XY_chr
cg17588373	XY_chr
cg08844282	XY_chr
cg21745079	XY_chr
cg06246900	XY_chr
cg12457021	XY_chr
cg21074110	XY_chr
cg23286767	XY_chr
cg21152620	XY_chr
cg06875011	XY_chr
cg03122476	XY_chr
cg04167725	XY_chr
cg03805456	XY_chr
cg00382709	XY_chr
cg10517840	XY_chr
cg10556581	XY_chr
cg07672452	XY_chr
cg04574552	XY_chr
cg19233518	XY_chr
cg13675330	XY_chr
cg06178309	XY_chr
cg05673087	XY_chr
cg21239691	XY_chr
cg07413830	XY_chr
cg19638648	XY_chr
cg21985559	XY_chr
cg21302017	XY_chr
cg09324116	XY_chr
cg17202289	XY_chr
cg13831280	XY_chr
cg13620550	XY_chr
cg24650973	XY_chr
cg10610921	XY_chr
cg06482409	XY_chr
cg21407844	XY_chr
cg26230481	XY_chr
cg23176931	XY_chr
cg02508409	XY_chr
cg21425513	XY_chr
cg27331837	XY_chr
cg11493323	XY_chr
cg03505523	XY_chr
cg21292659	XY_chr
cg27146951	XY_chr
cg07650623	XY_chr
cg20881335	XY_chr
cg07818993	XY_chr
cg24596823	XY_chr
cg10814886	XY_chr
cg03037266	XY_chr
cg01647019	XY_chr
cg09451893	XY_chr
cg10185606	XY_chr
cg26617333	XY_chr
cg27070532	XY_chr
cg09855055	XY_chr
cg16296022	XY_chr
ch.X.223217F	XY_chr
cg03315531	XY_chr
cg27480179	XY_chr
cg23984681	XY_chr
cg18566479	XY_chr
cg24621787	XY_chr
cg11648471	XY_chr
cg18426655	XY_chr
cg17101431	XY_chr
cg15117507	XY_chr
cg18132745	XY_chr
cg08437835	XY_chr
cg07779434	XY_chr
cg11870452	XY_chr
cg08969352	XY_chr
cg25845992	XY_chr
cg19235109	XY_chr
cg15255859	XY_chr
cg19740287	XY_chr
cg15819935	XY_chr
cg08721018	XY_chr
cg13138302	XY_chr
cg20979081	XY_chr
cg06116553	XY_chr
cg12061502	XY_chr
cg04103172	XY_chr
cg11135694	XY_chr
cg07554949	XY_chr
cg15866632	XY_chr
cg24366764	XY_chr
cg13342793	XY_chr
cg16243156	XY_chr
cg08081508	XY_chr
cg12814614	XY_chr
cg08495376	XY_chr
cg12974607	XY_chr
cg19780684	XY_chr
cg17494625	XY_chr
cg27465534	XY_chr
cg08973369	XY_chr
cg01540916	XY_chr
cg11049750	XY_chr
cg02042698	XY_chr
cg18593334	XY_chr
cg03429758	XY_chr
cg13148263	XY_chr
cg23501605	XY_chr
cg12724466	XY_chr
cg14736837	XY_chr
cg06829450	XY_chr
cg05655041	XY_chr
cg26809795	XY_chr
cg07824272	XY_chr
cg04155024	XY_chr
cg09963134	XY_chr
cg10978544	XY_chr
cg11313517	XY_chr
cg16241721	XY_chr
cg05572164	XY_chr
cg09261511	XY_chr
cg03853295	XY_chr
cg01408383	XY_chr
cg16328033	XY_chr
cg26939525	XY_chr
cg27251926	XY_chr
cg04665139	XY_chr
cg17477997	XY_chr
cg20517444	XY_chr
cg12194828	XY_chr
cg00253811	XY_chr
cg05275343	XY_chr
cg17548969	XY_chr
cg18016370	XY_chr
cg00585631	XY_chr
cg19816711	XY_chr
cg18259620	XY_chr
cg04174234	XY_chr
cg06484725	XY_chr
cg26478968	XY_chr
cg02758183	XY_chr
cg05503522	XY_chr
cg13358623	XY_chr
cg22573003	XY_chr
cg04545159	XY_chr
cg09655957	XY_chr
cg10011049	XY_chr
cg21159999	XY_chr
cg12841624	XY_chr
cg15665825	XY_chr
cg18863647	XY_chr
cg25377297	XY_chr
cg25549001	XY_chr
cg13469784	XY_chr
cg00442507	XY_chr
cg02941721	XY_chr
cg14372935	XY_chr
cg10158961	XY_chr
cg25780077	XY_chr
cg05157702	XY_chr
cg20660212	XY_chr
cg25223355	XY_chr
cg22219869	XY_chr
cg16625651	XY_chr
cg06428288	XY_chr
cg20465526	XY_chr
cg02402307	XY_chr
cg03909472	XY_chr
cg17100395	XY_chr
cg19144013	XY_chr
cg09250703	XY_chr
cg26341773	XY_chr
cg00025987	XY_chr
cg24116053	XY_chr
cg24922754	XY_chr
cg05549172	XY_chr
cg25877087	XY_chr
cg08302695	XY_chr
cg00861899	XY_chr
cg24643262	XY_chr
cg23946499	XY_chr
cg22745747	XY_chr
cg25925082	XY_chr
cg06310760	XY_chr
cg26636645	XY_chr
cg11650039	XY_chr
cg21955534	XY_chr
cg26624952	XY_chr
cg00848520	XY_chr
cg11007785	XY_chr
cg06233761	XY_chr
cg23232263	XY_chr
cg05039749	XY_chr
cg22422976	XY_chr
cg25176872	XY_chr
cg16716680	XY_chr
cg04013915	XY_chr
cg20119767	XY_chr
cg05241917	XY_chr
cg10408040	XY_chr
cg05748796	XY_chr
cg16734967	XY_chr
cg08559914	XY_chr
cg03536816	XY_chr
cg18877734	XY_chr
cg21598868	XY_chr
cg18458833	XY_chr
cg05824016	XY_chr
cg11336696	XY_chr
cg07494987	XY_chr
cg15226856	XY_chr
cg01282374	XY_chr
cg11337629	XY_chr
cg11478498	XY_chr
cg15342711	XY_chr
cg20473453	XY_chr
cg26062907	XY_chr
cg05779963	XY_chr
cg12134159	XY_chr
cg06454951	XY_chr
cg05219621	XY_chr
cg06454337	XY_chr
cg13876499	XY_chr
cg27087885	XY_chr
cg19090877	XY_chr
cg06187102	XY_chr
cg10197734	XY_chr
cg10305805	XY_chr
cg08211022	XY_chr
cg15926952	XY_chr
cg21649393	XY_chr
cg24199204	XY_chr
cg10444261	XY_chr
cg26422761	XY_chr
cg04931939	XY_chr
cg26816294	XY_chr
cg16431191	XY_chr
cg22139325	XY_chr
cg06037923	XY_chr
cg05936547	XY_chr
cg00714323	XY_chr
cg24138866	XY_chr
cg21893469	XY_chr
cg09657936	XY_chr
cg22116530	XY_chr
cg27359921	XY_chr
cg05059994	XY_chr
cg02283106	XY_chr
cg18391610	XY_chr
cg22702707	XY_chr
cg12386568	XY_chr
cg00931201	XY_chr
cg18430208	XY_chr
cg12978205	XY_chr
cg25954223	XY_chr
cg08843091	XY_chr
cg08195028	XY_chr
cg25376316	XY_chr
cg05532403	XY_chr
cg07496966	XY_chr
cg05468654	XY_chr
cg12453733	XY_chr
cg07811386	XY_chr
cg02503034	XY_chr
cg10398690	XY_chr
cg14352021	XY_chr
cg11608216	XY_chr
cg11897054	XY_chr
cg02888515	XY_chr
cg22628699	XY_chr
cg09940451	XY_chr
cg02047636	XY_chr
cg10996370	XY_chr
cg17244528	XY_chr
cg26747413	XY_chr
cg01243226	XY_chr
cg22042328	XY_chr
cg04381324	XY_chr
cg13274727	XY_chr
cg13552866	XY_chr
cg20302203	XY_chr
cg14198185	XY_chr
cg03623565	XY_chr
cg19535369	XY_chr
cg05012785	XY_chr
cg03043267	XY_chr
cg17790038	XY_chr
cg17650589	XY_chr
cg12441612	XY_chr
cg21221891	XY_chr
cg17195086	XY_chr
cg01511985	XY_chr
cg09230950	XY_chr
cg15211032	XY_chr
cg25363442	XY_chr
cg11635541	XY_chr
cg20679578	XY_chr
cg02167358	XY_chr
cg20289033	XY_chr
cg17659886	XY_chr
cg15268302	XY_chr
cg08313132	XY_chr
cg18589477	XY_chr
cg01423027	XY_chr
cg08048775	XY_chr
cg18506674	XY_chr
cg05106463	XY_chr
cg05419061	XY_chr
cg25100404	XY_chr
cg18203880	XY_chr
cg24350752	XY_chr
cg25606376	XY_chr
cg05330177	XY_chr
cg20657826	XY_chr
cg15965377	XY_chr
cg07451552	XY_chr
cg17390930	XY_chr
cg01668106	XY_chr
cg09792197	XY_chr
cg27502008	XY_chr
cg00154283	XY_chr
cg22435588	XY_chr
cg21982779	XY_chr
cg06405981	XY_chr
ch.X.16035608F	XY_chr
cg15830968	XY_chr
cg11564346	XY_chr
cg02790391	XY_chr
cg13016045	XY_chr
cg00117066	XY_chr
cg18148619	XY_chr
cg04625528	XY_chr
cg26196133	XY_chr
cg08196960	XY_chr
cg15275383	XY_chr
cg13401681	XY_chr
cg22169020	XY_chr
cg01417084	XY_chr
cg26024941	XY_chr
cg27262852	XY_chr
cg26107576	XY_chr
cg10096467	XY_chr
cg06659156	XY_chr
cg13062967	XY_chr
cg17017372	XY_chr
cg13367222	XY_chr
cg23429962	XY_chr
cg14446500	XY_chr
cg16591119	XY_chr
cg22669937	XY_chr
cg01739356	XY_chr
cg03029568	XY_chr
cg10572479	XY_chr
cg08144464	XY_chr
cg09637742	XY_chr
cg08298173	XY_chr
cg03087299	XY_chr
cg24308553	XY_chr
cg14106777	XY_chr
cg24786344	XY_chr
cg18241219	XY_chr
cg06563876	XY_chr
cg20054074	XY_chr
ch.X.16400295F	XY_chr
cg11037627	XY_chr
cg09117973	XY_chr
cg03784384	XY_chr
cg19263878	XY_chr
cg15670034	XY_chr
cg00812655	XY_chr
cg22854623	XY_chr
cg18463605	XY_chr
cg27501215	XY_chr
cg06294679	XY_chr
cg17434326	XY_chr
ch.X.253162F	XY_chr
cg00753566	XY_chr
cg00882246	XY_chr
cg03478247	XY_chr
[truncated: 104,105 more rows]

## Sheet: Table S6
Supplementary Table 6: methylation meta data
Dictionary
barcode	Samples barcode, included in the sample file name on EGA
Sentrix_id	Ids of the methylation array
Sentrix_position	Samples positions on the methylation array
Sample_ID	Samples Ids used in the manuscript
predicted_sex	Sex predicted based on methylation data
removed_duplicate	Boolean variable indicating, when the sample was duplicated, which duplicated sample was used in the analyses
barcode	Sentrix_id	Sentrix_position	Sample_ID	predicted_sex	removed_duplicate
201414140003_R01C01	201414140003	R01C01	S01540	F	NA
201414140003_R02C01	201414140003	R02C01	LNEN002	M	TRUE
201414140003_R03C01	201414140003	R03C01	LNEN030	M	FALSE
201414140003_R04C01	201414140003	R04C01	LNEN013	F	NA
201414140003_R05C01	201414140003	R05C01	S01582	M	NA
201414140003_R06C01	201414140003	R06C01	S00517	M	NA
201414140003_R07C01	201414140003	R07C01	LNEN010	M	NA
201414140003_R08C01	201414140003	R08C01	S02229	F	NA
201414140007_R01C01	201414140007	R01C01	S01574	F	FALSE
201414140007_R02C01	201414140007	R02C01	LNEN033	M	TRUE
201414140007_R03C01	201414140007	R03C01	LNEN017	M	NA
201414140007_R04C01	201414140007	R04C01	S01407	M	FALSE
201414140007_R05C01	201414140007	R05C01	S00570	M	NA
201414140007_R06C01	201414000007	R06C01	NA	M	NA
201414140007_R07C01	201414140007	R07C01	S01577	F	NA
201414140007_R08C01	201414140007	R08C01	S01529	F	NA
201414140026_R01C01	201414140026	R01C01	LNEN039	F	NA
201414140026_R02C01	201414140026	R02C01	LNEN026	M	FALSE
201414140026_R03C01	201414140026	R03C01	LNEN036	M	TRUE
201414140026_R04C01	201414140026	R04C01	S00587	F	NA
201414140026_R05C01	201414140026	R05C01	LNEN015	F	NA
201414140026_R06C01	201414140026	R06C01	LNEN011	F	TRUE
201414140026_R07C01	201414140026	R07C01	S00016	F	NA
201414140026_R08C01	201414140026	R08C01	S02263	M	NA
201414140042_R01C01	201414140042	R01C01	LNEN009	M	NA
201414140042_R02C01	201414140042	R02C01	LNEN029	F	NA
201414140042_R03C01	201414140042	R03C01	S02332	F	NA
201414140042_R04C01	201414140042	R04C01	S01538	M	NA
201414140042_R05C01	201414140042	R05C01	S01707	M	NA
201414140042_R06C01	201414140042	R06C01	S01545	F	NA
201414140042_R07C01	201414140042	R07C01	LNEN011	F	FALSE
201414140042_R08C01	201414140042	R08C01	LNEN037	F	FALSE
201414140045_R01C01	201414140045	R01C01	LNEN007	M	FALSE
201414140045_R02C01	201414140045	R02C01	LNEN027	F	FALSE
201414140045_R03C01	201414140045	R03C01	S01574	F	TRUE
201414140045_R04C01	201414140045	R04C01	LNEN005	M	NA
201414140045_R05C01	201414140045	R05C01	S01103	M	NA
201414140045_R06C01	201414140045	R06C01	S02265	M	TRUE
201414140045_R07C01	201414140045	R07C01	S01541	M	NA
201414140045_R08C01	201414140045	R08C01	LNEN032	F	FALSE
201414140081_R01C01	201414140081	R01C01	LNEN031	F	FALSE
201414140081_R02C01	201414140081	R02C01	LNEN014	F	NA
201414140081_R03C01	201414140081	R03C01	LNEN020	M	NA
201414140081_R04C01	201414140081	R04C01	LNEN028	M	NA
201414140081_R05C01	201414140081	R05C01	LNEN036	M	FALSE
201414140081_R06C01	201414140081	R06C01	S00567	M	NA
201414140081_R07C01	201414140081	R07C01	LNEN024	F	NA
201414140081_R08C01	201414140081	R08C01	LNEN038	F	NA
201414140091_R01C01	201414140091	R01C01	S02269	M	NA
201414140091_R02C01	201414140091	R02C01	S01496	M	TRUE
201414140091_R03C01	201414140091	R03C01	S02330	F	NA
201414140091_R04C01	201414140091	R04C01	LNEN027	F	TRUE
201414140091_R05C01	201414140091	R05C01	LNEN007	M	TRUE
201414140091_R06C01	201414140091	R06C01	S01502	F	NA
201414140091_R07C01	201414140091	R07C01	S01528	M	NA
201414140091_R08C01	201414140091	R08C01	LNEN031	F	TRUE
201414140136_R01C01	201414140136	R01C01	LNEN035	M	NA
201414140136_R02C01	201414140136	R02C01	S00396	M	NA
201414140136_R03C01	201414140136	R03C01	LNEN006	F	FALSE
201414140136_R04C01	201414140136	R04C01	LNEN034	F	FALSE
201414140136_R05C01	201414140136	R05C01	LNEN021	F	NA
201414140136_R06C01	201414140136	R06C01	S01522	M	NA
201414140136_R07C01	201414140136	R07C01	S01496	M	FALSE
201414140136_R08C01	201414140136	R08C01	S00094	M	NA
201414140159_R01C01	201414140159	R01C01	S01093	M	NA
201414140159_R02C01	201414140159	R02C01	LNEN022	F	NA
201414140159_R03C01	201414140159	R03C01	S00089	F	NA
201414140159_R04C01	201414140159	R04C01	LNEN004	M	FALSE
201414140159_R05C01	201414140159	R05C01	S00128	M	NA
201414140159_R06C01	201414140159	R06C01	S00550	M	NA
201414140159_R07C01	201414140159	R07C01	LNEN032	F	TRUE
201414140159_R08C01	201414140159	R08C01	S01521	F	NA
201414140165_R01C01	201414140165	R01C01	S02260	M	NA
201414140165_R02C01	201414140165	R02C01	LNEN023	M	NA
201414140165_R03C01	201414140165	R03C01	LNEN030	M	TRUE
201414140165_R04C01	201414140165	R04C01	S01407	M	TRUE
201414140165_R05C01	201414140165	R05C01	LNEN025	F	NA
201414140165_R06C01	201414140165	R06C01	LNEN040	F	NA
201414140165_R07C01	201414140165	R07C01	LNEN034	F	TRUE
201414140165_R08C01	201414140165	R08C01	LNEN004	M	TRUE
201414140168_R01C01	201414140168	R01C01	LNEN016	F	NA
201414140168_R02C01	201414140168	R02C01	LNEN003	M	FALSE
201414140168_R03C01	201414140168	R03C01	S00515	F	NA
201414140168_R04C01	201414140168	R04C01	S00516	F	NA
201414140168_R05C01	201414140168	R05C01	S00400	M	NA
201414140168_R06C01	201414140168	R06C01	LNEN033	M	FALSE
201414140168_R07C01	201414140168	R07C01	S02336	M	NA
201414140168_R08C01	201414140168	R08C01	LNEN026	M	TRUE
201414140179_R01C01	201414140179	R01C01	LNEN006	F	TRUE
201414140179_R02C01	201414140179	R02C01	LNEN003	M	TRUE
201414140179_R03C01	201414140179	R03C01	LNEN037	F	TRUE
201414140179_R04C01	201414140179	R04C01	S02327	M	NA
201414140179_R05C01	201414140179	R05C01	S02236	F	NA
201414140179_R06C01	201414140179	R06C01	S01539	F	NA
201414140179_R07C01	201414140179	R07C01	LNEN002	M	FALSE
201414140179_R08C01	201414140179	R08C01	S02265	M	FALSE
